# Supplementary material for: Splenic Artery Ligation: An Ontable Bail-Out Strategy for Small-for-Size Remnants after Major Hepatectomy: A Retrospective Study
Source: J Pers Med. 2022 Oct 10;12(10):1687. doi: 10.3390/jpm12101687 (PMC9605094; doi:10.3390/jpm12101687)
Supplement: Supplementary file 1 [file jpm-12-01687-s001.zip]

Archive with 1 entries (1 files):
- jpm-1917460-supplementary.pdf
